# Supplementary material for: Integrated Design and Fabrication of Pneumatic Soft Robot Actuators in a Single Casting Step
Source: Cyborg Bionic Syst. 2024 Jul 17;5:0137. doi: 10.34133/cbsystems.0137 (PMC11254383; doi:10.34133/cbsystems.0137)
Supplement: Supplementary 1 — Figs. S1 and S2 Movies S1 to S5 [file cbsystems.0137.f1.zip]

Archive with 7 entries (7 files):
- figS1.pdf
- figS2.pdf
- Movie S1.mp4
- Movie s2.mp4
- Movie S3.mp4
- Movie S4.mp4
- Movie S5.mp4
